# Supplementary material for: Newman’s theory of health as expanding consciousness: an evolutionary concept analysis
Source: BMC Nurs. 2024 Sep 3;23:616. doi: 10.1186/s12912-024-02262-8 (PMC11373334; doi:10.1186/s12912-024-02262-8)
Supplement: Supplementary file 2 — Supplementary Material 2 [file 12912_2024_2262_MOESM2_ESM.xlsx]

## Sheet: Sheet
Table S1. 70 studies within the domains of nursing or health sciences were included and analysed
No	Author	Year	Country	Title	Methods	Content
1	Antonelli et al.	2020	USA	Mutual caregiving: Living meaningfully as an older couple	Hermeneutic-dialectic phenomenology	Attributes of HEC-Paradigm of health Consequences of HEC-Recognizing patterns
2	Awa, M.&Yamashita, M.	2008	Japan	Persons' experience of HIV/AIDS in Japan: application of Margaret Newman's theory	Interviews	Related concepts-Young's theory of the evolution of consciousness Antecedents of HEC-Binding,Centering Consequences of HEC-Unbinding,Decentering A model case
3	Bateman, G. C.&Merryfeather, L.	2014	Canada	Newman's theory of health as expanding consciousness: a personal evolution	Literature review	Definition of health as expanding consciousness-Health,Consciousness,Expansion
4	Berry, D.	2004	USA	An emerging model of behavior change in women maintaining weight loss	Literature review	Related concepts-Young's theory of the evolution of consciousness
5	Brown, J. W.	2011	USA	Health as expanding consciousness: a nursing perspective for grounded theory research	Grounded theory	Definition of health as expanding consciousness-Health,Consciousness Consequences of HEC-Recognizing patterns
6	Brown, J. W.&Alligood, M. R.	2004	USA	Realizing wrongness: Stories of older wife caregivers	Literature review	Definition of health as expanding consciousness-Consciousness Attributes of HEC-Disease Consequences of HEC-Recognizing patterns
7	Bunkers, S. S.	2005	USA	Giving voice to what we know: Margaret Newman's theory of health as expanding consciousness in nursing practice, research, and education	Literature review	Definition of health as expanding consciousness-Health,Consciousness,Expansion
8	Casper&Smitha Annie	1999	USA	Psychosocial adaptation as a dimension of health as expanding consciousness: Effectiveness of burn survivors support groups	Qualitative study	References of HEC
9	Clarke, Pamela N.&Jones, Dorothy A.	2011	USA	Expanding Consciousness in Nursing Education and Practice	Qualitative study	Definition of health as expanding consciousness-Health,Consciousness,Expansion
10	Cook LB&Peden A	2017	USA	Finding a Focus for Nursing: The Caring Concept	Comparative analyses	References of HEC
11	Cowling WR	2007	USA	A unitary participatory vision of nursing knowledge	Literature review	Consequences of HEC- Unbinding,Recognizing patterns
12	Endo, E.	1998	Japan	Pattern recognition as a nursing intervention with Japanese women with ovarian cancer	Literature review	References of HEC Consequences of HEC-Recognizing patterns
13	Endo, E.	2017	Japan	Margaret Newman's Theory of Health as Expanding Consciousness and a Nursing Intervention from a Unitary Perspective	Literature review	Definition of health as expanding consciousness-Health,Consciousness,Expansion Attributes of HEC-Paradigm of health
14	Endo, E. et al.	2005	Japan	Partnering of researcher and practicing nurses for transformative nursing	Praxis research	Attributes of HEC-Paradigm of health
15	Falkenstern, Sharon K. et al.	2009	USA	Health as Expanding Consciousness With Families With a Child With Special Healthcare Needs	Praxis research	Attributes of HEC-Paradigm of health Related concepts-Young's theory of the evolution of consciousness
16	Flanagan J	2009	USA	Patient and nurse experiences of theory-based care	Literature review	Antecedents of HEC-Disease,Chaos
17	Ford-Gilboe, M. V.	1994	Canada	A comparison of two nursing models: Allen's developmental health model and Newman's theory of health as expanding consciousness	Literature review	Related concepts-Allen's developmental health model
18	Gold, C. R.	1996	USA	Newman's health as expanding consciousness (2nd edition) - Newman,MA	Literature review	Definition of health as expanding consciousness-Health,Consciousness,Expansion
19	Hayes MO&Jones D	2007	USA	Health as expanding consciousness: pattern recognition and incarcerated mothers, a transforming experience	Literature review	Antecedents of HEC-Disease,Chaos Consciousness Consequences of HEC-Recognizing patterns
20	Jacono, B. J.&Jacono, J. J.	1996	Canada	The benefits of Newman and Parse in helping nurse teachers determine methods to enhance student creativity	Literature review	References of HEC
21	Jonsdottir H	1998	Iceland	Life patterns of people with chronic obstructive pulmonary disease: isolation and being closed in	Hermeneutic-dialectic phenomenology	Consequences of HEC-Recognizing pattern
22	Kramer D	2018	Canada	Energetic Modalities as a Self-Care Technique to Reduce Stress in Nursing Students	Literature review	Attributes of HEC-Energy Antecedents of HEC-Choice point Consequences of HEC-Expanding consciousness
23	Lamendola, F. P.&Newman, M. A.	1994	USA	THE PARADOX OF HIV AIDS AS EXPANDING CONSCIOUSNESS	Qualitative study	A model case
24	Shanshan li&Jihong Zhan	2017	China	Effect of health education model based on Newman's health awareness theory on in-hospital health education for patients with chronic kidney disease		References of HEC
25	Jing Liu&Qianqian Wang	2011	China	Margaret A.Newman Health is a theoretical introduction to the expansion of consciousness	Literature review	Attributes of HEC-Movement, time and space,Paradigm of health References of HEC Antecedents of HEC-Disease,Choice point
26	MacLeod&Carrie E.	2011	USA	Understanding Experiences of Spousal Caregivers with Health as Expanding Consciousness	Qualitative study	Consequences of HEC-Recognizing pattern
27	MacNeil JM	2012	Canada	The complexity of living with hepatitis C: a Newman perspective	Literature review	Definition of health as expanding consciousness-Health,Consciousness
28	Musker, K. M.	2008	USA	Life patterns of women transitioning through menopause: a Newman research study	Praxis research	Related concepts-Young's theory of the evolution of consciousness Antecedents of HEC-Binding,Centering Consequences of HEC-Unbinding,Decentering
29	Musker, K. M.&Kagan, P. N.	2011	USA	Health as expanding consciousness: implications for health policy as praxis	Literature review	Definition of health as expanding consciousness-Health,Consciousness,Expansion Consequences of HEC-Recognizing pattern References of HEC
30	Neill J	2005	Australia	Exploring underlying life patterns of women with multiple sclerosis or rheumatoid arthritis: comparison with NANDA dimensions	Literature review	Consequences of HEC-Recognizing pattern
31	Neill J	2005	Australia	Health as expanding consciousness: seven women living with multiple sclerosis or rheumatoid arthritis	Consequences of HEC-Recognizing pattern	Related concepts-Young's theory of the evolution of consciousness Antecedents of HEC-Binding,Centering Consequences of HEC-Unbinding,Decentering
32	Neill, J.	2002	Australia	Transcendence and transformation in the life patterns of women living with rheumatoid arthritis		Related concepts-Personal transformation Consequences of HEC-Recognizing pattern
33	Ness&Sheryl M.	2009	USA	Pain Expression in the Perioperative Period: Insights from a Focus Group of Somali Women	Qualitative study	References of HEC
34	Newman, M. A.	1997	USA	Evolution of the theory of health as expanding consciousness	Literature review	Definition of health as expanding consciousness-Health,Consciousness,Expansion
35	Newman, M. A.	2002	USA	The pattern that connects	Literature review	Consequences of HEC-Recognizing patterns Attributes of HEC-Paradigm of health
36	Newman, M. A.	2003	USA	A world of no boundaries	Literature review	Antecedents of HEC-Binding,Centering Consequences of HEC-Unbinding,Decentering
37	Newman, M. A.	2007	USA	The power of one: confidence in our evolving future	Literature review	Consequences of HEC-Self-transcendence
38	Newman, M. A.	2008	USA	It's about time	Literature review	Attributes of HEC-Movement, time and space
39	Newman, M. A.	2011	USA	A position paper: the continuing dilemma in nursing education	Literature review	Discuss the implications for further development of HEC
40	Newman, M. A.&Moch, S. D.	1991	USA	Life patterns of persons with coronary heart disease	Literature review	References of HEC
41	Newman, M. A.et al.	2008	USA	The focus of the discipline revisited	Literature review	Definition of health as expanding consciousness-Health,Consciousness,Expansion
42	Picard, C.	2000	USA	Pattern of expanding consciousness in midlife women: creative movement and the narrative as modes of expression	Literature review	Definition of health as expanding consciousness-Consciousness Attributes of HEC-Movement
43	Picard, C.	2008	USA	Creative movement and transformation to choreography: a mode of research presentation	Literature review	Definition of health as expanding consciousness-Health,Consciousness,Expansion
44	Picard, C.&Mariolis, T.	2002	USA	Praxis as a mirroring process: Teaching psychiatric nursing grounded in Newman's health as expanding consciousness	Literature review	Consequences of HEC-Recognizing patterns
45	Pierre-Louis&Berline	2011	USA	Patterns in the Lives of African American Women with Diabetes	Qualitative study	Antecedents of HEC-Chaos,Binding,Centering
46	Zhengqing Qi&Hong Xu	2021	China	Research progress of health as expending consciousness in nursing education abroad	Literature review	Definition of health as expanding consciousness-Health,Consciousness,Expansion References of HEC Consequences of HEC-Recognizing patterns Discuss the implications for further development of HEC
47	Reed, P. G.	2005	USA	Giving voice to what we know: Margaret Newman's theory of health as expanding consciousness in nursing practice, research, and education	Literature review	References of HEC
48	Rosa, K. C.	2006	USA	A process model of healing and personal transformation in persons with chronic skin wounds	Praxis methodology	Related concepts- Young's theory of the evolution of consciousness
49	Rosa, K. C.	2016	USA	Integrative Review on the Use of Newman Praxis Relationship in Chronic Illness	Integrative review	Definition of health as expanding consciousness-Health,Consciousness,Expansion Antecedents of HEC-Disease Consequences of HEC-Recognizing patterns
50	Rosa KC&Suong M	2009	USA	Recognizing health with pregnant Cambodian American women by finding meaning in relationship	Qualitative study	Antecedents of HEC-Chaos
51	Schorr, J. A.&Schroeder, C. A.	1989	USA	Consciousness as a dissipative structure: an extension of the Newman model	Literature review	Definition of health as expanding consciousness-Consciousness Attributes of HEC-Time,Space,Energy
52	Schorr JA et al.	1991	USA	Health patterns in aging women as expanding consciousness	Cross-sectional	Definition of health as expanding consciousness-Expansion Consequences of HEC-Recognizing patterns,Death,Real freedom
53	Schorr JA&Schroeder CA	1991	USA	Movement and time: exertion and perceived duration	Cross-sectional	Attributes of HEC-Movement, time and space
54	Sethares, K. A.&Gramling, K. L.	2014	USA	Newman's health as expanded consciousness in baccalaureate education	Literature review	Consequences of HEC-Recognizing patterns
55	Shipley, Peggy Z.&Falkenstern, Sharon K.	2023	USA	Life Patterns of Family Caregivers of Patients With Amyotrophic Lateral Sclerosis	Qualitative study	References of HEC Consequences of HEC-Recognizing patterns
56	Smith, M. C.	2011	Italy	Integrative Review of Research Related to Margaret Newman's Theory of Health as Expanding Consciousness	Integrative Review	References of HEC Consequences of HEC-Recognizing patterns
57	Stec, M. W.	2016	USA	Health As Expanding Consciousness: Clinical Reasoning in Baccalaureate Nursing Students	Praxis methodology	Definition of health as expanding consciousness-Health,Consciousness,Expansion Attributes of HEC-Movement, time and space,Rhythm Antecedents of HEC-Choice point Consequences of HEC-Recognizing patterns
58	Lulu Tang et al.	2023	China	Health as expanding consciousness: Change of psychological situation in nursing students	qualitative, descriptive study	Definition of health as expanding consciousness-Health,Consciousness
59	Xiuli Tian&Huaxia Liu	2020	China	Newman's Health is an extension of consciousness theory and its application to geriatric care practice	Literature review	Discuss the implications for further development of HEC
60	Tommet PA	2003	USA	Nurse-parent dialogue: illuminating the evolving pattern of families with children who are medically fragile	Literature review	Consequences of HEC-Recognizing patterns
61	Ugarriza DN	2002	Italy	Intentionality: applications within selected theories of nursing	Literature review	Definition of health as expanding consciousness-Consciousness
62	Wade GH	1998	USA	A concept analysis of personal transformation	Concept analysis	Related concepts-Personal transformation
63	Weingourt	1998	Japan	Using Margaret A. Newman's theory of health with elderly nursing home residents	Literature review	Attributes of HEC-Energy Antecedents of HEC-Choice point Consequences of HEC-Expanding consciousness
64	Xiaona Wu&Zengjie Ye	2021	China	Research progress of Newman's health as expending consciousness	Literature review	Related concepts-Young's theory of the evolution of consciousness Discuss the implications for further development of HEC
65	Yamashita	1998	Japan	A commentary on Newman's theory of health as expanding consciousness	Literature review	Definition of health as expanding consciousness-Health,Consciousness,Expansion Consequences of HEC-Recognizing patterns
66	Yamashita	1997	UK	Family caregiving: application of Newman's and Peplau's theories	Literature review	Attributes of HEC-Paradigm of health Consequences of HEC-Recognizing patterns
67	You&Yang	2020	Korea	Health as expanding consciousness: Survival trajectory of married immigrant women in Korea	qualitative study	Attributes of HEC-Movement, time and space
68	Younas	2017	Pakistan	Relational Inquiry Approach: Nursing Practice in Pakistan - A Case Study	Case Study	References of HEC
69	Younas&Parveen	2017	Canada	Finding Patterns of Meaning: Margaret Newman's Theory of Health as Expanding Consciousness	Literature review	Discuss the implications for further development of HEC Definition of health as expanding consciousness- Expansion
70	Zust&B. L.	2006	USA	Death as a transformation of wholeness: an "aha" experience of health as expanding consciousness	Literature review	Consequences of Absolute consciousness,HEC-Death
HEC: Health as Expanding Consciousness. A comprehensive search was conducted across various online databases to explore the application of the concept of HEC. After eliminating duplicate and substandard studies, 70 studies within the domains of nursing or health sciences were included and analysed. These studies were selected if they addressed at least one of the following aspects, which are incl…
